# Supplementary material for: Wheat MIXTA-like Transcriptional Activators Positively Regulate Cuticular Wax Accumulation
Source: Int J Mol Sci. 2024 Jun 14;25(12):6557. doi: 10.3390/ijms25126557 (PMC11204111; doi:10.3390/ijms25126557)
Supplement: Supplementary file 1 [file ijms-25-06557-s001.zip]

Archive with 1 entries (1 files):
- ijms-3032127-supplementary.pdf
